# Supplementary material for: Higher Adherence to Healthy Lifestyle Score Is Associated with Lower Odds of Non-Alcoholic Fatty Liver Disease
Source: Nutrients. 2022 Oct 24;14(21):4462. doi: 10.3390/nu14214462 (PMC9657000; doi:10.3390/nu14214462)
Supplement: Supplementary file 1 [file nutrients-14-04462-s001.zip]

Archive with 1 entries (1 files):
- nutrients-1952962-supplementary.pdf
